# Supplementary material for: Radiomics in the evaluation of ovarian masses — a systematic review
Source: Insights Imaging. 2023 Oct 2;14:165. doi: 10.1186/s13244-023-01500-y (PMC10545652; doi:10.1186/s13244-023-01500-y)
Supplement: Supplementary file 2 — Additional file 2: Supplementary Table S1. Quality in Prognosis Studies (QUIPS) criteria. [file 13244_2023_1500_MOESM2_ESM.xlsx]

## Sheet: Supplemental Table 1 QUIPS
1. Study Participation	Goal: To judge the risk of selection bias
Source of target population	The source population or population of interest is adequately described for key characteristics
Method used to identify problem	The sampling frame and recruitment are adequately described, possibly including methods to identify the sample, place of recruitment, and period of recruitment
Inclusion and exclusion criteria	Inclusion and exclusion criteria are adequately described
Adequate study participation	There is adequate participation in the study by eligible individuals
Baseline characteristics	The baseline study sample is adequately described for key characteristics
Study Participation Summary	The study sample represents the population of interest on key characteristics, sufficient to limit potential bias of the observed relationship between the prognostic factor and outcome
2. Study Attrition	Goal: To just the risk of attrition bias
Proportion of baseline sample available for analysis	Response rate is adequate and is > 80%
Attempts to collect information on participants who dropped out	Attempts to collect information on participants who dropped out of the study are described
Reasons and potential impact of subjects lost to follow up	Reasons for loss to follow up are described
Outcome and prognostic factor information on those lost to follow up	Participants lost to follow up are adequately described for key characteristics
	There are no important differences between key characteristics and outcomes in participants who completed the study and those who did not
Summary Study Attrition	Loss to follow-up is not associated with key characteristics sufficient to limit potential bias to the observed relationship between the prognostic factor and the outcome
3. Prognostic Factor (PF) Measurement	Goal: To judge the risk of measurement bias related to how the prognostic factor was measured
Definition of PF	A clear definition or description of the prognostic factors is provided
Valid and reliable measurement of PF	Method of prognostic factor measurement is adequately valid and reliable to limit misclassification bias
	The prognostic factors measured are blinded for outcome measure
	Continuous variables are reported or appropriate cut-offs are used
Method and setting of PF measurement	The method and setting of measurement of PF is the same for all study participants
Proportion of data on PF available for analysis	More than 80% of the study sample has completed data for PF variable
Method used for missing data	Appropriate methods of imputation are used for missing ‘PF’ data
PF Measurement Summary	PF is adequately measured in study participants to sufficiently limit potential bias
4. Outcome Measurement	Goal: To judge the risk of bias related to the measurement of outcome
Definition of the Outcome	A clear definition of the Outcome is provided
Valid and reliable measurement of Outcome	The method of outcome measurement used in valid and reliable to limit misclassification bias
Method and setting of Outcome Measurement	The method and setting of outcome measurement is the same for all study participants
Outcome Measurement Summary	Outcome of interest is adequately measured in study participants to sufficiently limit potential bias
5. Study Confounding	Goal: To judge the risk of bias due to confounding
Important Confounders measured	All important confounders are measured
Definition of the confounding factor	Clear definitions of the important confounders measured are provided
Method and setting of Confounding Measurement	The method and setting of confounding measurement are the same for all study participants
Appropriate accounting for confounding	Important potential confounders are accounted for in the study design
	Important potential confounders are accounted for in the analysis
Study Confounding Summary	Important potential confounders are appropriately accounted for, limiting potential bias with respect to the relationship between PF and outcome
6. Statistical Analysis and Reporting	Goal: To judge the risk of bias related to the statistical analysis and presentation of results
Presentation of analytical strategy	There is sufficient presentation of data to assess the adequacy of the analysis
Model development strategy	The strategy for model building is appropriate and is based on a conceptual framework or model.
	The selected statistical model is adequate for the design of the study
Reporting of results	There is a description of the association of the prognostic factor and the outcome, including information about the statistical significance
	Continuous variables are reported or cut-off points are used
	There is no selective reporting of results
Statistical Analysis and Reporting Summary	The statistical analysis is appropriate for the design of the study, limiting potential for presentation of invalid or spurious results
