# Supplementary material for: Radiomics in the evaluation of ovarian masses — a systematic review
Source: Insights Imaging. 2023 Oct 2;14:165. doi: 10.1186/s13244-023-01500-y (PMC10545652; doi:10.1186/s13244-023-01500-y)
Supplement: Supplementary file 4 — Additional file 4: Supplementary Table S3. Quality in Prognosis Studies (QUIPS) scoring for the assessed studies [file 13244_2023_1500_MOESM4_ESM.xlsx]

## Sheet: Spuulemental Table 3 QUIPS
Authors	DOI	Overall Risk	The source population or population of interest is adequately described	Methods to identify the sample sufficient to limit potential bias	Description of the baseline study sample	Period of recruitment is adequately described	Place of recruitment adequately described	Inclusion and exclusion criteria are adequately described	Adequate participation, following exclusions	Study Participation Overall	Adequate follow up rate	Adequate description of participants loss to follow up if any	Study Attrition Overall	A clear definition or description of prognostic factor is provided	Valid and reliable measurement of prognostic factors	The method and setting of measurement of PF is the same for all study participants	Prognostic Factor Measurement Overall	Definition of outcome	Valid and reliable measurement of outcome	Outcome Measurement Overall	All important confounders, including treatments are measured	Appropriate methods are used if imputation is used for missing confounder data	Important potential confounders are accounted for in the study design	Study Confounding Overall	There is sufficient presentation of data to assess the adequacy of the analysis	The strategy for model building (i.e. inclusion of variables in the statistical model) is appropriate	There is no selective reporting of results	Statistical Analysis and Reporting Overall
Meier et al	10.1007/s00261-018-1840-5	Moderate Risk	Y	Y	Y	Y	Y	Y	N	Moderate Risk	Y	Y	Low Risk	Y	Y	Y	Low Risk	Y	Y	Low Risk	Y	N	N	Moderate Risk	Y	Y	N	Moderate Risk
Hu et al	10.1007/s00261-021-03120-w	High Risk	Y	Y	Y	Y	Y	Y	Y	Moderate Risk	N	N	High Risk	Y	Y	Y	Low Risk	Y	Y	Low Risk	N	?	Y	Moderate Risk	Y	Y	Y	Low Risk
Yao et al	10.1007/s00261-021-03163-z	Moderate Risk	Y	Y	Y	Y	Y	Y	Y	Moderate Risk	Y	N	Low Risk	Y	Y	Y	Low Risk	Y	Y	Low Risk	Y	?	Y	Low Risk	Y	Y	N	Moderate Risk
Vargas et al	10.1007/s00330-017-4779-y	High Risk	Y	Y	N	N	Y	Y	N	High Risk	Y	N	High Risk	Y	Y	Y	Low Risk	Y	Y	Moderate Risk	N	N	N	High Risk	Y	Y	N	Moderate Risk
Rizzo et al	10.1007/s00330-018-5389-z	High Risk	Y	Y	Y	Y	Y	Y	Y	Moderate Risk	N	N	High Risk	Y	Y	Y	Moderate Risk	N	N	High Risk	Y	N	Y	Moderate Risk	Y	Y	Y	Low Risk
Zhang et al	10.1007/s00330-019-06124-9	Moderate Risk	Y	Y	Y	Y	Y	Y	Y	Low Risk	Y	N	Moderate Risk	Y	Y	Y	Low Risk	Y	Y	Low Risk	N	N	N	Moderate Risk	Y	Y	N	Low Risk
Qian et al	10.1007/s00330-020-06993-5	High Risk	Y	Y	Y	Y	Y	N	N	Moderate Risk	N	N	High Risk	Y	Y	Y	Moderate Risk	Y	Y	Moderate Risk	N	N	N	High Risk	Y	Y	Y	Low Risk
Jian et al	10.1007/s00330-020-07091-2	High Risk	Y	Y	Y	Y	Y	Y	Y	Low Risk	N	N	High Risk	Y	Y	Y	Low Risk	Y	Y	Low Risk	N	N	N	High Risk	Y	Y	Y	Low Risk
Song et al	10.1007/s00330-020-07112-0	Moderate Risk	Y	Y	Y	Y	Y	Y	N	Moderate Risk	N	N	Moderate Risk	Y	Y	Y	Low Risk	Y	Y	Low Risk	N	N	Y	Moderate Risk	Y	Y	Y	Low Risk
Li et al	10.1007/s00330-021-07902-0	Moderate Risk	Y	Y	Y	Y	Y	Y	Y	Low Risk	N	N	Moderate Risk	Y	Y	Y	Low Risk	Y	Y	Low Risk	N	N	N	Moderate Risk	Y	Y	N	Low Risk
Song et al	10.1007/s00330-021-08004-7	High Risk	Y	Y	Y	Y	Y	Y	N	Moderate Risk	N	N	High Risk	Y	N	Y	High Risk	Y	Y	High Risk	N	N	Y	Moderate Risk	Y	Y	Y	Low Risk
Chiappa et al	10.1007/s40477-020-00503-5	High Risk	N	Y	N	Y	Y	Y	Y	High Risk	N	N	High Risk	Y	Y	Y	Low Risk	Y	Y	Low Risk	N	N	N	High Risk	Y	N	N	High Risk
Danala et al	10.1016/j.acra.2017.04.014	High Risk	Y	Y	N	N	Y	Y	N	High Risk	N	N	High Risk	Y	Y	Y	Low Risk	Y	Y	Low Risk	N	N	N	High Risk	Y	N	N	High Risk
Yi et al	10.1016/j.biopha.2020.111013	Moderate Risk	Y	Y	Y	Y	Y	Y	Y	Moderate Risk	N	N	Moderate Risk	Y	Y	Y	Low Risk	Y	Y	Low Risk	Y	N	Y	Low Risk	Y	Y	Y	Low Risk
Lu et al	10.1038/s41467-019-08718-9	Low Risk	Y	Y	N	Y	Y	N	Y	Moderate Risk	Y	N	Low Risk	Y	Y	Y	Low Risk	Y	Y	Low Risk	Y	N	Y	Low Risk	Y	Y	Y	Low Risk
Li et al	10.1038/s41598-021-87775-x	Low Risk	Y	Y	Y	Y	Y	Y	Y	Low Risk	N	N	Moderate Risk	Y	Y	Y	Low Risk	Y	Y	Low Risk	Y	N	Y	Low Risk	Y	Y	Y	Low Risk
Wei et al	10.1109/EMBC.2018.8513351	High Risk	Y	Y	N	Y	Y	Y	N	Moderate Risk	Y	N	Low Risk	Y	Y	Y	Low Risk	Y	Y	Low Risk	N	N	N	High Risk	Y	Y	N	Moderate Risk
Chiappa et al	10.1186/s41747-021-00226-0	High Risk	Y	Y	Y	Y	Y	N	Y	Moderate Risk	N	N	High Risk	Y	Y	Y	Low Risk	Y	Y	Low Risk	Y	N	Y	Moderate Risk	N	N	N	High Risk
Himoto et al	10.1200/PO.19.00038	High Risk	Y	Y	Y	N	Y	Y	N	High Risk	N	Y	Moderate Risk	Y	Y	Y	Low Risk	Y	Y	Low Risk	Y	N	N	High Risk	N	N	N	High Risk
Yu et al	10.2147/CMAR.S284220	Moderate Risk	Y	Y	Y	Y	Y	Y	Y	Low Risk	N	N	Moderate Risk	Y	Y	Y	Low Risk	Y	Y	Low Risk	N	N	Y	Moderate Risk	Y	Y	Y	Low Risk
Li et al	10.2214/AJR.20.23195	High Risk	Y	Y	Y	Y	Y	Y	Y	Moderate Risk	N	Y	Moderate Risk	Y	Y	Y	Low Risk	Y	Y	Low Risk	Y	N	N	High Risk	Y	Y	Y	Moderate Risk
Wei et al	10.3389/fonc.2019.00255	Low Risk	Y	Y	Y	Y	Y	Y	Y	Low Risk	Y	Y	Low Risk	Y	Y	Y	Low Risk	Y	Y	Low Risk	Y	N	N	Moderate Risk	Y	Y	Y	Low Risk
Ai et al	10.3389/fonc.2021.610742	High Risk	Y	Y	Y	Y	Y	Y	Y	Moderate Risk	N	N	High Risk	Y	Y	Y	Low Risk	Y	Y	Low Risk	N	N	N	High Risk	Y	Y	Y	Moderate Risk
Wang et al	10.3389/fonc.2021.638124	Low Risk	Y	Y	Y	Y	Y	Y	Y	Low Risk	Y	N	Low Risk	Y	Y	Y	Low Risk	Y	Y	Low Risk	N	N	Y	Low Risk	Y	Y	Y	Low Risk
Zhu et al	10.3389/fonc.2021.642892	Moderate Risk	Y	Y	Y	Y	Y	Y	Y	Moderate Risk	N	N	Moderate Risk	Y	Y	Y	Low Risk	Y	Y	Low Risk	Y	N	Y	Low Risk	Y	Y	Y	Low Risk
Veeraraghavan et al	10.3390/cancers12113403	Moderate Risk	Y	Y	Y	Y	Y	Y	N	Moderate Risk	Y	N	Low Risk	Y	Y	Y	Low Risk	Y	Y	Low Risk	Y	N	N	Moderate Risk	Y	Y	Y	Moderate Risk
Li et al	10.1002/jmri.27084	Low Risk	Y	Y	Y	Y	Y	Y	Y	Low Risk	Y	N	Low Risk	Y	Y	Y	Low Risk	Y	Y	Low Risk	Y	N	Y	Low Risk	Y	N	Y	Moderate Risk
Zargari et al	10.1088/1361-6560/aad3ab	High Risk	Y	Y	Y	Y	Y	Y	Y	Moderate Risk	N	N	High Risk	Y	Y	Y	Low Risk	Y	Y	Low Risk	N	N	N	High Risk	Y	Y	Y	Low Risk
Danala et al	10.1117/12.2254089	High Risk	Y	Y	N	N	Y	Y	N	High Risk	N	N	High Risk	Y	Y	Y	Low Risk	Y	Y	Low Risk	N	N	N	High Risk	Y	Y	N	Moderate Risk
Lupean et al	10.3390/jpm10030127	High Risk	Y	Y	N	Y	Y	Y	N	High Risk	N	N	High Risk	Y	Y	Y	Low Risk	Y	Y	Low Risk	N	N	N	High Risk	Y	N	N	High Risk
Park et al	10.1007/s00261-020-02668-3	High Risk	Y	Y	N	Y	Y	Y	Y	Moderate Risk	N	N	High Risk	Y	Y	Y	Low Risk	Y	Y	Low Risk	N	N	N	High Risk	Y	Y	Y	Low Risk
Wang et al	10.1007/s00330-020-07266-x	High Risk	Y	Y	Y	N	Y	Y	Y	Moderate Risk	N	N	High Risk	Y	Y	Y	Low Risk	Y	Y	Low Risk	Y	N	N	High Risk	Y	Y	Y	Low Risk
Aramendía-Vidaurreta et al	10.1016/j.ultrasmedbio.2015.11.014	High Risk	Y	N	N	N	Y	N	Y	Moderate Risk	N	N	High Risk	Y	Y	Y	Low Risk	Y	Y	Low Risk	N	N	N	High Risk	Y	Y	Y	Low Risk
