# Supplementary material for: Radiomics in the evaluation of ovarian masses — a systematic review
Source: Insights Imaging. 2023 Oct 2;14:165. doi: 10.1186/s13244-023-01500-y (PMC10545652; doi:10.1186/s13244-023-01500-y)
Supplement: Supplementary file 5 — Additional file 5: Supplementary Table S4. Radiomics Quality Score (RQS) scoring for the assessed studies. [file 13244_2023_1500_MOESM5_ESM.xlsx]

## Sheet: Supplemental Table 4 RQS
Authors	Paper DOI	Image protocol quality	Multiple segmentations	Phantom study on all scanners	Imaging at multiple time points	Feature reduction or adjustment for multiple testing	Multivariable analysis with non radiomic features	Detect and discuss biological correlates	Cut-off analyses	Discrimination statistics	Calibration statistics	Prospective study registered in a trial database	Validation	Comparison to a "gold standard"	Potential clinical utility	Cost-effectiveness analysis	Open science and data	TOTAL	Percentage
Meier et al	10.1007/s00261-018-1840-5	2	0	0	0	3	0	1	0	1	0	0	-5	0	2	0	0	4	11.1
Hu et al	10.1007/s00261-021-03120-w	1	1	0	0	3	0	1	1	2	2	0	2	0	2	0	0	15	41.7
Yao et al	10.1007/s00261-021-03163-z	1	1	0	0	3	1	1	1	1	1	0	2	0	2	0	0	14	38.9
Vargas et al	10.1007/s00330-017-4779-y	2	0	0	0	3	0	1	0	0	2	0	2	2	2	0	0	14	38.9
Rizzo et al	10.1007/s00330-018-5389-z	1	0	1	1	3	1	1	0	1	0	0	-5	2	2	0	0	8	22.2
Zhang et al	10.1007/s00330-019-06124-9	1	0	0	0	3	0	0	1	2	2	0	2	2	2	0	0	15	41.7
Qian et al	10.1007/s00330-020-06993-5	1	1	0	0	3	1	0	1	2	1	0	-5	2	2	0	0	9	25
Jian et al	10.1007/s00330-020-07091-2	0	1	0	0	3	0	0	1	2	0	0	3	2	2	0	0	14	38.9
Song et al	10.1007/s00330-020-07112-0	1	1	0	0	3	0	0	1	2	2	0	2	2	2	0	0	16	44.4
Li et al	10.1007/s00330-021-07902-0	1	1	0	0	3	1	0	1	2	2	0	-5	2	2	0	0	10	27.8
Song et al	10.1007/s00330-021-08004-7	1	1	0	0	3	0	0	1	2	1	7	2	2	2	0	0	22	61.1
Chiappa et al	10.1007/s40477-020-00503-5	0	1	0	0	-3	0	0	1	2	0	0	-5	2	0	0	0	-2	-5.6
Danala et al	10.1016/j.acra.2017.04.014	1	1	0	0	3	0	0	1	0	1	0	-5	2	2	0	0	6	16.7
Yi et al	10.1016/j.biopha.2020.111013	1	1	0	0	3	1	1	0	1	2	0	2	2	2	0	0	16	44.4
Lu et al	10.1038/s41467-019-08718-9	0	1	0	0	3	0	1	0	0	2	0	3	2	2	0	0	14	38.9
Li et al	10.1038/s41598-021-87775-x	1	1	0	0	3	1	0	1	1	2	0	3	2	2	0	0	17	47.2
Wei et al	10.1109/EMBC.2018.8513351	0	1	0	0	3	0	0	0	1	1	0	2	0	0	0	0	8	22.2
Chiappa et al	10.1186/s41747-021-00226-0	1	1	0	0	3	1	0	0	1	0	7	2	0	2	0	0	18	50
Himoto et al	10.1200/PO.19.00038	1	0	0	0	-3	1	0	0	1	1	0	-5	2	0	0	0	-2	-5.6
Yu et al	10.2147/CMAR.S284220	1	1	0	0	3	0	0	0	1	1	0	2	0	0	0	0	9	25
Li et al	10.2214/AJR.20.23195	1	0	0	0	3	1	0	0	1	2	0	-5	0	0	0	0	3	8.3
Wei et al	10.3389/fonc.2019.00255	1	1	0	0	3	0	0	1	1	2	0	3	2	0	0	0	14	38.9
Ai et al	10.3389/fonc.2021.610742	1	1	0	0	3	1	0	0	2	2	0	2	0	0	0	0	12	33.3
Wang et al	10.3389/fonc.2021.638124	1	1	0	0	3	1	0	1	1	2	0	2	0	2	0	0	14	38.9
Zhu et al	10.3389/fonc.2021.642892	1	1	0	0	3	1	0	1	1	2	0	-5	0	0	0	0	5	13.9
Veeraraghavan et al	10.3390/cancers12113403	1	1	0	0	3	1	1	1	1	2	0	3	2	0	0	0	16	44.4
Li et al	10.1002/jmri.27084	1	0	0	0	3	1	0	1	1	1	0	5	2	2	0	0	17	47.2
Zargari et al	10.1088/1361-6560/aad3ab	1	1	0	0	3	0	0	1	1	2	0	2	2	0	0	0	13	36.1
Danala et al	10.1117/12.2254089	0	0	0	0	3	0	0	1	1	1	0	-5	0	0	0	0	1	2.8
Lupean et al	10.3390/jpm10030127	1	0	0	0	-3	0	0	1	1	1	0	-5	0	0	0	0	-4	-11.1
Park et al	10.1007/s00261-020-02668-3	1	0	0	0	-3	0	0	0	1	0	0	-5	0	0	0	0	-6	-16.7
Wang et al	10.1007/s00330-020-07266-x	0	0	0	0	-3	0	0	1	1	0	0	2	2	0	0	1	4	11.1
Aramendía-Vidaurreta et al	10.1016/j.ultrasmedbio.2015.11.014	1	0	0	0	3	0	0	0	1	0	0	-5	0	0	0	0	0	0
